# Supplementary material for: COVID-19: A complex disease with a unique metabolic signature
Source: PLoS Pathog. 2023 Nov 9;19(11):e1011787. doi: 10.1371/journal.ppat.1011787 (PMC10662774; doi:10.1371/journal.ppat.1011787)
Supplement: S1 Table — List of abbreviations: M: Males; F: Females; COPD: Chronic Obstructive Pulmonary Disease; CAD: Coronary Artery Disease; CHF: Congestive Heart Failure; T2DM: Type 2 Diabetes; CKD: Chronic Kidney Disease. (XLSX) [file ppat.1011787.s001.xlsx]

## Sheet: Sheet1
Subjects	COVID-19		COVID-19-R
	M	F	M	F
N°	510		95
	287 (56%)	223 (44%)	52 (54%)	43 (45%)
Age	67.7±15.5		65.7±14.5
	66.0±15.5	69.9±15.2	66.8±14.3	64.3±14.8
Mild	253 (50%)		38 (40%)
	122 (48%)	131 (52%)	20 (53%)	18 (47%)
Severe	257 (50%)		57 (60%)
	165 (64%)	92 (36%)	32 (56%)	25 (44%)
Asthma/	82 (16%)		17 (18%)
COPD	43 (52%)	39 (48%)	8 (47%)	9 (53%)
CAD/CHF	103 (20%)		11 (12%)
	58 (56%)	45 (44%)	8 (73%)	3 (27%)
Hypertension	266 (52%)		46 (48%)
	150 (56%)	116 (44%)	23 (50%)	27 (54%)
T2DM	107 (21%)		14 (14%)
	59 (55%)	48 (45%)	6 (43%)	8 (57%)
Dyslipidemia	113 (22%)		21 (22%)
	64 (57%)	49 (43%)	14 (67%)	7 (33%)
CKD	55 (11%)		8 (8%)
	35 (64%)	20 (36%)	0	8 (100%)
Immune deficiency	16 (3%)		1 (0.1%)
	6 (37%)	10 (62%)	1 (100%)	0
