# Supplementary material for: COVID-19: A complex disease with a unique metabolic signature
Source: PLoS Pathog. 2023 Nov 9;19(11):e1011787. doi: 10.1371/journal.ppat.1011787 (PMC10662774; doi:10.1371/journal.ppat.1011787)
Supplement: S2 Table — List of abbreviations: M: Males; F: Females; COPD: Chronic Obstructive Pulmonary Disease; CAD: Coronary Artery Disease; CHF: Congestive Heart Failure; T2DM: Type 2 Diabetes; CKD: Chronic Kidney Disease. (XLSX) [file ppat.1011787.s002.xlsx]

## Sheet: Sheet1
Subjects	COVID-19 FOLLOW UP
	M	F
N°	154
	89 (58%)	65 (42%)
Age	65.3±11.9
	66.0±11.9	64.4±11.9
Mild	59 (38.3%)
	27 (46%)	32 (54%)
Severe	95 (62%)
	62 (65%)	33 (35%)
Asthma/	19 (12%)
COPD	9 (47%)	10 (53%)
CAD/CHF	18 (12%)
	10 (56%)	8 (44%)
Hypertension	76 (49%)
	47 (62%)	29 (38%)
T2DM	26 (17%)
	12 (46%)	14 (54%)
Dyslipidemia	38 (25%)
	20 (56%)	18 (47%)
CKD	9 (6%)
	7 (78%)	2 (22%)
Immune deficiency	2 (%)
	2 (100%)	0 (0%)
