# Supplementary material for: COVID-19: A complex disease with a unique metabolic signature
Source: PLoS Pathog. 2023 Nov 9;19(11):e1011787. doi: 10.1371/journal.ppat.1011787 (PMC10662774; doi:10.1371/journal.ppat.1011787)
Supplement: S3 Table — List of abbreviations: M: Males; F: Females; COPD: Chronic Obstructive Pulmonary Disease; CAD: Coronary Artery Disease; CHF: Congestive Heart Failure; T2DM: Type 2 Diabetes; CKD: Chronic Kidney Disease. (XLSX) [file ppat.1011787.s003.xlsx]

## Sheet: Sheet1
	COVID-19-FATAL
	M	F
Number	40
	27 (68%)	13 (32%)
Age	78±14.8
	78±15.1	81±15.4
Vaccination status	VAX		NO-VAX
	7		33
	-0.175		-0.825
Asthma/COPD	10 (25%)
CAD/CHF	14 (35%)
Hypertension	31 (78%)
T2DM	16 (40%)
Dyslipidemia	12 (30%)
CKD	10 (25%)
Immunodeficiency	2 (5%)
