# Supplementary material for: COVID-19: A complex disease with a unique metabolic signature
Source: PLoS Pathog. 2023 Nov 9;19(11):e1011787. doi: 10.1371/journal.ppat.1011787 (PMC10662774; doi:10.1371/journal.ppat.1011787)
Supplement: S4 Table — (XLSX) [file ppat.1011787.s004.xlsx]

## Sheet: Sheet1
	Pulse sequence (Bruker library)	N. of scans	Data points	Spectral width (Hz)	AQ	Relaxation delay (s)	Mixing time (s)
					(s)
NOESY	noesygppr1d.comp	32	98304	18028	2.7	4	0.01
CPMG	cpmgpr1d.comp	32	73728	12019	3.07	4	0.01
Diffusion-edited	ledbgppr2s1d.comp	32	98304	18028	2.7	4	3
